# Supplementary material for: The Oral, Gut Microbiota and Cardiometabolic Health of Indigenous Orang Asli Communities
Source: Front Cell Infect Microbiol. 2022 Apr 22;12:812345. doi: 10.3389/fcimb.2022.812345 (PMC9074829; doi:10.3389/fcimb.2022.812345)
Supplement: Supplementary file 1 [file DataSheet_1.csv]

	OTU	Sample	Abundance	SampleType	BodySite	QC	Kingdom	Phylum	Class
209	80894f1d5e57b3e5215cc05cc9eeef72	LF-Negative	73.8878143133462	PCR	NA	Yes	Bacteria	Proteobacteria	Gammaproteobacteria
267	9a859acb7cca8cfa9d67959b25e76aab	LF-TRk057Stool	59.6973347387442	GutRepeat	Gut	Yes	Bacteria	Firmicutes	Clostridia
204	7a5fbb54c86d610a348b5290dd7f8a35	Mock	43.9954000328569	QC	NA	Yes	Bacteria	Firmicutes	Bacilli
265	9a859acb7cca8cfa9d67959b25e76aab	TRks043M	43.6885245901639	GutRepeat	Gut	Yes	Bacteria	Firmicutes	Clostridia
256	9a859acb7cca8cfa9d67959b25e76aab	LF-TRk034Stool	43.5584356525694	GutRepeat	Gut	Yes	Bacteria	Firmicutes	Clostridia
263	9a859acb7cca8cfa9d67959b25e76aab	TRks057M	43.450849851213	GutRepeat	Gut	Yes	Bacteria	Firmicutes	Clostridia
303	aa2acaf09912346127bc179b1a096395	LF-TRk043Stool	36.666202963066	GutRepeat	Gut	Yes	Bacteria	Bacteroidetes	Bacteroidia
268	9a859acb7cca8cfa9d67959b25e76aab	TRks034F	35.5286097670865	GutRepeat	Gut	Yes	Bacteria	Firmicutes	Clostridia
213	80894f1d5e57b3e5215cc05cc9eeef72	TRks034F	33.7029128876178	GutRepeat	Gut	Yes	Bacteria	Proteobacteria	Gammaproteobacteria
370	e22a176da4ec8e68c40a35830650e338	TRk034F	31.2561659770589	SalivaRepeat	Oral	Yes	Bacteria	Proteobacteria	Betaproteobacteria
297	aa2acaf09912346127bc179b1a096395	LF-TM173Saliva	30.6050955414013	SalivaRepeat	Oral	Yes	Bacteria	Bacteroidetes	Bacteroidia
305	aa2acaf09912346127bc179b1a096395	Mock	29.6106456382454	QC	NA	Yes	Bacteria	Bacteroidetes	Bacteroidia
291	aa2acaf09912346127bc179b1a096395	Saliva-neg	28.6444520489349	Kit	Oral	Yes	Bacteria	Bacteroidetes	Bacteroidia
197	7a5fbb54c86d610a348b5290dd7f8a35	LF-Mock	27.5973873408205	QC	NA	Yes	Bacteria	Firmicutes	Bacilli
301	aa2acaf09912346127bc179b1a096395	TM173F	26.4444056554373	SalivaRepeat	Oral	Yes	Bacteria	Bacteroidetes	Bacteroidia
306	aa2acaf09912346127bc179b1a096395	TM050M	25.791559639506	SalivaRepeat	Oral	Yes	Bacteria	Bacteroidetes	Bacteroidia
294	aa2acaf09912346127bc179b1a096395	LF-TM050Saliva	24.8934127993928	SalivaRepeat	Oral	Yes	Bacteria	Bacteroidetes	Bacteroidia
298	aa2acaf09912346127bc179b1a096395	TRks043M	24.3524590163934	GutRepeat	Gut	Yes	Bacteria	Bacteroidetes	Bacteroidia
292	aa2acaf09912346127bc179b1a096395	LF-TRk034Stool	23.5447930877672	GutRepeat	Gut	Yes	Bacteria	Bacteroidetes	Bacteroidia
300	aa2acaf09912346127bc179b1a096395	LF-Mock	22.1841078896668	QC	NA	Yes	Bacteria	Bacteroidetes	Bacteroidia
295	aa2acaf09912346127bc179b1a096395	LF-TRk034Saliva	21.8589030370462	SalivaRepeat	Oral	Yes	Bacteria	Bacteroidetes	Bacteroidia
190	7a5fbb54c86d610a348b5290dd7f8a35	Stool-neg	21.7753450737744	Kit	Gut	Yes	Bacteria	Firmicutes	Bacilli
293	aa2acaf09912346127bc179b1a096395	Stool-neg	21.7198159606537	Kit	Gut	Yes	Bacteria	Bacteroidetes	Bacteroidia
304	aa2acaf09912346127bc179b1a096395	TRks057M	21.591768800121	GutRepeat	Gut	Yes	Bacteria	Bacteroidetes	Bacteroidia
258	9a859acb7cca8cfa9d67959b25e76aab	Saliva-neg	20.6262297886902	Kit	Oral	Yes	Bacteria	Firmicutes	Clostridia
270	9a859acb7cca8cfa9d67959b25e76aab	LF-TRk043Stool	20.1966103266792	GutRepeat	Gut	Yes	Bacteria	Firmicutes	Clostridia
205	80894f1d5e57b3e5215cc05cc9eeef72	LF-Mock	20.184671772943	QC	NA	Yes	Bacteria	Proteobacteria	Gammaproteobacteria
191	7a5fbb54c86d610a348b5290dd7f8a35	LF-TM050Saliva	20.1276814214603	SalivaRepeat	Oral	Yes	Bacteria	Firmicutes	Bacilli
264	9a859acb7cca8cfa9d67959b25e76aab	Stool-neg	20.0222116452483	Kit	Gut	Yes	Bacteria	Firmicutes	Clostridia
196	7a5fbb54c86d610a348b5290dd7f8a35	LF-TRk043Stool	19.0929957571121	GutRepeat	Gut	Yes	Bacteria	Firmicutes	Bacilli
189	7a5fbb54c86d610a348b5290dd7f8a35	Saliva-neg	18.9387458294123	Kit	Oral	Yes	Bacteria	Firmicutes	Bacilli
374	e22a176da4ec8e68c40a35830650e338	TM050M	17.0802107883378	SalivaRepeat	Oral	Yes	Bacteria	Proteobacteria	Betaproteobacteria
210	80894f1d5e57b3e5215cc05cc9eeef72	TRks043M	16.8852459016393	GutRepeat	Gut	Yes	Bacteria	Proteobacteria	Gammaproteobacteria
192	7a5fbb54c86d610a348b5290dd7f8a35	TRk034F	16.686054216424	SalivaRepeat	Oral	Yes	Bacteria	Firmicutes	Bacilli
363	e22a176da4ec8e68c40a35830650e338	LF-TM050Saliva	16.4334025313065	SalivaRepeat	Oral	Yes	Bacteria	Proteobacteria	Betaproteobacteria
400	eb36310701e85b427639773389b5dd33	TM173F	16.4099319252924	SalivaRepeat	Oral	Yes	Bacteria	Actinobacteria	Actinobacteria
206	80894f1d5e57b3e5215cc05cc9eeef72	TRk034F	15.8644147659506	SalivaRepeat	Oral	Yes	Bacteria	Proteobacteria	Gammaproteobacteria
372	e22a176da4ec8e68c40a35830650e338	TM173F	15.8328242276139	SalivaRepeat	Oral	Yes	Bacteria	Proteobacteria	Betaproteobacteria
221	80894f1d5e57b3e5215cc05cc9eeef72	TRks057M	15.7638573662178	GutRepeat	Gut	Yes	Bacteria	Proteobacteria	Gammaproteobacteria
201	7a5fbb54c86d610a348b5290dd7f8a35	LF-TRk034Saliva	15.6447026826555	SalivaRepeat	Oral	Yes	Bacteria	Firmicutes	Bacilli
362	e22a176da4ec8e68c40a35830650e338	LF-TRk034Saliva	15.6261589813327	SalivaRepeat	Oral	Yes	Bacteria	Proteobacteria	Betaproteobacteria
302	aa2acaf09912346127bc179b1a096395	TRks034F	15.586985053576	GutRepeat	Gut	Yes	Bacteria	Bacteroidetes	Bacteroidia
202	7a5fbb54c86d610a348b5290dd7f8a35	TM050M	15.550494752359	SalivaRepeat	Oral	Yes	Bacteria	Firmicutes	Bacilli
396	eb36310701e85b427639773389b5dd33	LF-TM173Saliva	15.1932059447983	SalivaRepeat	Oral	Yes	Bacteria	Actinobacteria	Actinobacteria
366	e22a176da4ec8e68c40a35830650e338	LF-Negative	14.7001934235977	PCR	NA	Yes	Bacteria	Proteobacteria	Betaproteobacteria
299	aa2acaf09912346127bc179b1a096395	TRk034F	14.567166816368	SalivaRepeat	Oral	Yes	Bacteria	Bacteroidetes	Bacteroidia
233	901317f53d6621c036fdd0515452b953	TM173F	14.1364112410543	SalivaRepeat	Oral	Yes	Bacteria	Firmicutes	Negativicutes
296	aa2acaf09912346127bc179b1a096395	LF-TRk057Stool	13.7818099683783	GutRepeat	Gut	Yes	Bacteria	Bacteroidetes	Bacteroidia
243	995c351e5325bbcd366d8df8416f1b11	LF-TRk057Stool	13.2585453997892	GutRepeat	Gut	Yes	Bacteria	Firmicutes	Erysipelotrichia
229	901317f53d6621c036fdd0515452b953	LF-TM173Saliva	13.140127388535	SalivaRepeat	Oral	Yes	Bacteria	Firmicutes	Negativicutes
203	7a5fbb54c86d610a348b5290dd7f8a35	TM173F	12.9080118694362	SalivaRepeat	Oral	Yes	Bacteria	Firmicutes	Bacilli
262	9a859acb7cca8cfa9d67959b25e76aab	LF-Mock	12.689723227292	QC	NA	Yes	Bacteria	Firmicutes	Clostridia
401	eb36310701e85b427639773389b5dd33	Stool-neg	12.4623195303824	Kit	Gut	Yes	Bacteria	Actinobacteria	Actinobacteria
407	eb36310701e85b427639773389b5dd33	LF-TRk043Stool	12.1919269203125	GutRepeat	Gut	Yes	Bacteria	Actinobacteria	Actinobacteria
361	e22a176da4ec8e68c40a35830650e338	LF-TM173Saliva	11.5541401273885	SalivaRepeat	Oral	Yes	Bacteria	Proteobacteria	Betaproteobacteria
194	7a5fbb54c86d610a348b5290dd7f8a35	LF-TM173Saliva	11.0148619957537	SalivaRepeat	Oral	Yes	Bacteria	Firmicutes	Bacilli
398	eb36310701e85b427639773389b5dd33	LF-TRk034Saliva	10.6317220917295	SalivaRepeat	Oral	Yes	Bacteria	Actinobacteria	Actinobacteria
227	901317f53d6621c036fdd0515452b953	LF-TRk034Saliva	10.1145588659496	SalivaRepeat	Oral	Yes	Bacteria	Firmicutes	Negativicutes
392	eb36310701e85b427639773389b5dd33	LF-TRk034Stool	10.0318326512051	GutRepeat	Gut	Yes	Bacteria	Actinobacteria	Actinobacteria
207	80894f1d5e57b3e5215cc05cc9eeef72	TM050M	9.84120258807122	SalivaRepeat	Oral	Yes	Bacteria	Proteobacteria	Gammaproteobacteria
327	c24a7aaf7c8fd8f706d99b57c71876ca	LF-TRk034Saliva	9.79313470968805	SalivaRepeat	Oral	Yes	Bacteria	Fusobacteria	Fusobacteriia
215	80894f1d5e57b3e5215cc05cc9eeef72	LF-TRk034Saliva	9.66951003420283	SalivaRepeat	Oral	Yes	Bacteria	Proteobacteria	Gammaproteobacteria
216	80894f1d5e57b3e5215cc05cc9eeef72	Mock	9.62378840151142	QC	NA	Yes	Bacteria	Proteobacteria	Gammaproteobacteria
328	c24a7aaf7c8fd8f706d99b57c71876ca	LF-TM050Saliva	9.09841737538784	SalivaRepeat	Oral	Yes	Bacteria	Fusobacteria	Fusobacteriia
373	e22a176da4ec8e68c40a35830650e338	Mock	8.94365040249713	QC	NA	Yes	Bacteria	Proteobacteria	Betaproteobacteria
222	901317f53d6621c036fdd0515452b953	LF-TRk034Stool	8.82673942701228	GutRepeat	Gut	Yes	Bacteria	Firmicutes	Negativicutes
225	901317f53d6621c036fdd0515452b953	Stool-neg	8.63081072505156	Kit	Gut	Yes	Bacteria	Firmicutes	Negativicutes
395	eb36310701e85b427639773389b5dd33	Saliva-neg	8.59996577979297	Kit	Oral	Yes	Bacteria	Actinobacteria	Actinobacteria
340	c24a7aaf7c8fd8f706d99b57c71876ca	TM050M	8.0784542188562	SalivaRepeat	Oral	Yes	Bacteria	Fusobacteria	Fusobacteriia
406	eb36310701e85b427639773389b5dd33	Mock	7.82651552488911	QC	NA	Yes	Bacteria	Actinobacteria	Actinobacteria
252	995c351e5325bbcd366d8df8416f1b11	TRks057M	7.71927170020679	GutRepeat	Gut	Yes	Bacteria	Firmicutes	Erysipelotrichia
232	901317f53d6621c036fdd0515452b953	Saliva-neg	7.67388142698263	Kit	Oral	Yes	Bacteria	Firmicutes	Negativicutes
220	80894f1d5e57b3e5215cc05cc9eeef72	LF-TM050Saliva	7.46445233152526	SalivaRepeat	Oral	Yes	Bacteria	Proteobacteria	Gammaproteobacteria
238	901317f53d6621c036fdd0515452b953	TRks043M	7.31967213114754	GutRepeat	Gut	Yes	Bacteria	Firmicutes	Negativicutes
231	901317f53d6621c036fdd0515452b953	TRk034F	7.21069603757749	SalivaRepeat	Oral	Yes	Bacteria	Firmicutes	Negativicutes
226	901317f53d6621c036fdd0515452b953	LF-TM050Saliva	6.72782874617737	SalivaRepeat	Oral	Yes	Bacteria	Firmicutes	Negativicutes
368	e22a176da4ec8e68c40a35830650e338	LF-Mock	6.48700718951177	QC	NA	Yes	Bacteria	Proteobacteria	Betaproteobacteria
403	eb36310701e85b427639773389b5dd33	LF-Mock	6.31784220666322	QC	NA	Yes	Bacteria	Actinobacteria	Actinobacteria
337	c24a7aaf7c8fd8f706d99b57c71876ca	TRk034F	6.12695654734734	SalivaRepeat	Oral	Yes	Bacteria	Fusobacteria	Fusobacteriia
2	09b3aa9b3cca005c74d2eb980817bc14	LF-TRk057Stool	6.03824725191989	GutRepeat	Gut	Yes	Bacteria	Actinobacteria	Coriobacteriia
217	80894f1d5e57b3e5215cc05cc9eeef72	LF-TM173Saliva	5.96815286624204	SalivaRepeat	Oral	Yes	Bacteria	Proteobacteria	Gammaproteobacteria
271	9a859acb7cca8cfa9d67959b25e76aab	TM050M	5.79314849632356	SalivaRepeat	Oral	Yes	Bacteria	Firmicutes	Clostridia
12	09b3aa9b3cca005c74d2eb980817bc14	LF-TRk043Stool	5.70355428809905	GutRepeat	Gut	Yes	Bacteria	Actinobacteria	Coriobacteriia
236	901317f53d6621c036fdd0515452b953	TM050M	5.67486693324153	SalivaRepeat	Oral	Yes	Bacteria	Firmicutes	Negativicutes
5	09b3aa9b3cca005c74d2eb980817bc14	LF-TRk034Stool	5.65256934970441	GutRepeat	Gut	Yes	Bacteria	Actinobacteria	Coriobacteriia
257	9a859acb7cca8cfa9d67959b25e76aab	LF-TM050Saliva	5.23672403401862	SalivaRepeat	Oral	Yes	Bacteria	Firmicutes	Clostridia
228	901317f53d6621c036fdd0515452b953	TRks057M	5.12558632168255	GutRepeat	Gut	Yes	Bacteria	Firmicutes	Negativicutes
219	80894f1d5e57b3e5215cc05cc9eeef72	LF-TRk057Stool	5.09712392711941	GutRepeat	Gut	Yes	Bacteria	Proteobacteria	Gammaproteobacteria
330	c24a7aaf7c8fd8f706d99b57c71876ca	LF-TM173Saliva	5.06794055201699	SalivaRepeat	Oral	Yes	Bacteria	Fusobacteria	Fusobacteriia
358	e22a176da4ec8e68c40a35830650e338	Stool-neg	4.83896557194987	Kit	Gut	Yes	Bacteria	Proteobacteria	Betaproteobacteria
394	eb36310701e85b427639773389b5dd33	LF-TM050Saliva	4.72778410232371	SalivaRepeat	Oral	Yes	Bacteria	Actinobacteria	Actinobacteria
211	80894f1d5e57b3e5215cc05cc9eeef72	Stool-neg	4.58511819768364	Kit	Gut	Yes	Bacteria	Proteobacteria	Gammaproteobacteria
214	80894f1d5e57b3e5215cc05cc9eeef72	Saliva-neg	4.52989990589443	Kit	Oral	Yes	Bacteria	Proteobacteria	Gammaproteobacteria
172	77a450df7991ee2e8a59927ef7e1373a	LF-Mock	4.48052253183591	QC	NA	Yes	Bacteria	Deinococcus-Thermus	Deinococci
408	eb36310701e85b427639773389b5dd33	TM050M	4.44703369259151	SalivaRepeat	Oral	Yes	Bacteria	Actinobacteria	Actinobacteria
402	eb36310701e85b427639773389b5dd33	TRk034F	4.43655853812967	SalivaRepeat	Oral	Yes	Bacteria	Actinobacteria	Actinobacteria
259	9a859acb7cca8cfa9d67959b25e76aab	LF-TM173Saliva	4.32908704883227	SalivaRepeat	Oral	Yes	Bacteria	Firmicutes	Clostridia
234	901317f53d6621c036fdd0515452b953	TRks034F	4.32525612646673	GutRepeat	Gut	Yes	Bacteria	Firmicutes	Negativicutes
195	7a5fbb54c86d610a348b5290dd7f8a35	LF-Negative	4.25531914893617	PCR	NA	Yes	Bacteria	Firmicutes	Bacilli
218	80894f1d5e57b3e5215cc05cc9eeef72	TM173F	4.04957235119567	SalivaRepeat	Oral	Yes	Bacteria	Proteobacteria	Gammaproteobacteria
405	eb36310701e85b427639773389b5dd33	TRks034F	3.90409214676096	GutRepeat	Gut	Yes	Bacteria	Actinobacteria	Actinobacteria
247	995c351e5325bbcd366d8df8416f1b11	LF-TRk034Stool	3.90404729422465	GutRepeat	Gut	Yes	Bacteria	Firmicutes	Erysipelotrichia
359	e22a176da4ec8e68c40a35830650e338	Saliva-neg	3.72144751475746	Kit	Oral	Yes	Bacteria	Proteobacteria	Betaproteobacteria
335	c24a7aaf7c8fd8f706d99b57c71876ca	TM173F	3.69828940478268	SalivaRepeat	Oral	Yes	Bacteria	Fusobacteria	Fusobacteriia
272	9a859acb7cca8cfa9d67959b25e76aab	TM173F	3.57937685459941	SalivaRepeat	Oral	Yes	Bacteria	Firmicutes	Clostridia
290	aa2acaf09912346127bc179b1a096395	LF-Negative	3.4816247582205	PCR	NA	Yes	Bacteria	Bacteroidetes	Bacteroidia
152	704ede0c2bf81d1098f2a73b265732cc	TM050M	3.19007141028696	SalivaRepeat	Oral	Yes	Bacteria	Bacteroidetes	Flavobacteriia
235	901317f53d6621c036fdd0515452b953	LF-TRk043Stool	3.06624005935406	GutRepeat	Gut	Yes	Bacteria	Firmicutes	Negativicutes
397	eb36310701e85b427639773389b5dd33	TRks043M	2.83606557377049	GutRepeat	Gut	Yes	Bacteria	Actinobacteria	Actinobacteria
248	995c351e5325bbcd366d8df8416f1b11	TRks034F	2.60533996748222	GutRepeat	Gut	Yes	Bacteria	Firmicutes	Erysipelotrichia
137	704ede0c2bf81d1098f2a73b265732cc	LF-TRk034Saliva	2.5899369514155	SalivaRepeat	Oral	Yes	Bacteria	Bacteroidetes	Flavobacteriia
254	995c351e5325bbcd366d8df8416f1b11	Saliva-neg	2.54512789802378	Kit	Oral	Yes	Bacteria	Firmicutes	Erysipelotrichia
17	09b3aa9b3cca005c74d2eb980817bc14	TRks034F	2.4388332778311	GutRepeat	Gut	Yes	Bacteria	Actinobacteria	Coriobacteriia
14	09b3aa9b3cca005c74d2eb980817bc14	TRks057M	2.42472386140112	GutRepeat	Gut	Yes	Bacteria	Actinobacteria	Coriobacteriia
212	80894f1d5e57b3e5215cc05cc9eeef72	LF-TRk034Stool	2.34652114597544	GutRepeat	Gut	Yes	Bacteria	Proteobacteria	Gammaproteobacteria
3	09b3aa9b3cca005c74d2eb980817bc14	Stool-neg	2.31635729017928	Kit	Gut	Yes	Bacteria	Actinobacteria	Coriobacteriia
208	80894f1d5e57b3e5215cc05cc9eeef72	LF-TRk043Stool	2.31156244928242	GutRepeat	Gut	Yes	Bacteria	Proteobacteria	Gammaproteobacteria
266	9a859acb7cca8cfa9d67959b25e76aab	LF-TRk034Saliva	2.1902171673466	SalivaRepeat	Oral	Yes	Bacteria	Firmicutes	Clostridia
13	09b3aa9b3cca005c74d2eb980817bc14	Saliva-neg	1.92060911968517	Kit	Oral	Yes	Bacteria	Actinobacteria	Coriobacteriia
277	a1e73e5a2068dd9d668ce80ebbe16df7	TM050M	1.90221468986398	SalivaRepeat	Oral	Yes	Bacteria	Proteobacteria	Epsilonproteobacteria
244	995c351e5325bbcd366d8df8416f1b11	Stool-neg	1.78486435030938	Kit	Gut	Yes	Bacteria	Firmicutes	Erysipelotrichia
371	e22a176da4ec8e68c40a35830650e338	TRks034F	1.75713530137711	GutRepeat	Gut	Yes	Bacteria	Proteobacteria	Betaproteobacteria
342	c8d9e85f2a1b956f6c46b0718719cae8	TRks043M	1.72131147540984	GutRepeat	Gut	Yes	Bacteria	Lentisphaerae	Lentisphaeria
145	704ede0c2bf81d1098f2a73b265732cc	LF-TM050Saliva	1.70093082434876	SalivaRepeat	Oral	Yes	Bacteria	Bacteroidetes	Flavobacteriia
333	c24a7aaf7c8fd8f706d99b57c71876ca	Saliva-neg	1.61048849345539	Kit	Oral	Yes	Bacteria	Fusobacteria	Fusobacteriia
140	704ede0c2bf81d1098f2a73b265732cc	TRk034F	1.46363730066409	SalivaRepeat	Oral	Yes	Bacteria	Bacteroidetes	Flavobacteriia
114	58aceb3dfe8d7cf952be21020c154251	TM050M	1.45292128979866	SalivaRepeat	Oral	Yes	Bacteria	Spirochaetae	Spirochaetes
274	a1e73e5a2068dd9d668ce80ebbe16df7	TM173F	1.42804154302671	SalivaRepeat	Oral	Yes	Bacteria	Proteobacteria	Epsilonproteobacteria
188	7a5fbb54c86d610a348b5290dd7f8a35	LF-TRk034Stool	1.33469758981355	GutRepeat	Gut	Yes	Bacteria	Firmicutes	Bacilli
339	c24a7aaf7c8fd8f706d99b57c71876ca	LF-Negative	1.25725338491296	PCR	NA	Yes	Bacteria	Fusobacteria	Fusobacteriia
380	e3d41180a8c423546441b02f91a64bf8	TRks057M	1.23694961416251	GutRepeat	Gut	Yes	Bacteria	Elusimicrobia	Elusimicrobia
261	9a859acb7cca8cfa9d67959b25e76aab	TRk034F	1.12496870996716	SalivaRepeat	Oral	Yes	Bacteria	Firmicutes	Clostridia
230	901317f53d6621c036fdd0515452b953	LF-Negative	1.06382978723404	PCR	NA	Yes	Bacteria	Firmicutes	Negativicutes
393	eb36310701e85b427639773389b5dd33	LF-Negative	1.06382978723404	PCR	NA	Yes	Bacteria	Actinobacteria	Actinobacteria
275	a1e73e5a2068dd9d668ce80ebbe16df7	LF-TRk034Saliva	1.05080974162443	SalivaRepeat	Oral	Yes	Bacteria	Proteobacteria	Epsilonproteobacteria
241	995c351e5325bbcd366d8df8416f1b11	TRks043M	1.04918032786885	GutRepeat	Gut	Yes	Bacteria	Firmicutes	Erysipelotrichia
50	2039b554257d3caae357c9ce718ae9c0	TRks057M	1.04655268068795	GutRepeat	Gut	Yes	Bacteria	Proteobacteria	Deltaproteobacteria
369	e22a176da4ec8e68c40a35830650e338	TRks043M	1.02459016393443	GutRepeat	Gut	Yes	Bacteria	Proteobacteria	Betaproteobacteria
276	a1e73e5a2068dd9d668ce80ebbe16df7	LF-TM050Saliva	0.921895578026295	SalivaRepeat	Oral	Yes	Bacteria	Proteobacteria	Epsilonproteobacteria
365	e22a176da4ec8e68c40a35830650e338	TRks057M	0.910374741514097	GutRepeat	Gut	Yes	Bacteria	Proteobacteria	Betaproteobacteria
326	c24a7aaf7c8fd8f706d99b57c71876ca	Stool-neg	0.880533079485959	Kit	Gut	Yes	Bacteria	Fusobacteria	Fusobacteriia
110	58aceb3dfe8d7cf952be21020c154251	LF-TM050Saliva	0.863858568271613	SalivaRepeat	Oral	Yes	Bacteria	Spirochaetae	Spirochaetes
193	7a5fbb54c86d610a348b5290dd7f8a35	LF-TRk057Stool	0.809366059328414	GutRepeat	Gut	Yes	Bacteria	Firmicutes	Bacilli
237	901317f53d6621c036fdd0515452b953	LF-TRk057Stool	0.794308086131607	GutRepeat	Gut	Yes	Bacteria	Firmicutes	Negativicutes
6	09b3aa9b3cca005c74d2eb980817bc14	LF-TM173Saliva	0.794055201698514	SalivaRepeat	Oral	Yes	Bacteria	Actinobacteria	Coriobacteriia
285	a1e73e5a2068dd9d668ce80ebbe16df7	TRk034F	0.770102925802129	SalivaRepeat	Oral	Yes	Bacteria	Proteobacteria	Epsilonproteobacteria
240	995c351e5325bbcd366d8df8416f1b11	LF-TM173Saliva	0.728237791932059	SalivaRepeat	Oral	Yes	Bacteria	Firmicutes	Erysipelotrichia
283	a1e73e5a2068dd9d668ce80ebbe16df7	LF-TM173Saliva	0.696390658174098	SalivaRepeat	Oral	Yes	Bacteria	Proteobacteria	Epsilonproteobacteria
253	995c351e5325bbcd366d8df8416f1b11	LF-TRk043Stool	0.67700725696135	GutRepeat	Gut	Yes	Bacteria	Firmicutes	Erysipelotrichia
19	0f7f99129ae5aa6da41a2ec008486a26	LF-TRk034Stool	0.666211914506594	GutRepeat	Gut	Yes	Bacteria	Cyanobacteria	Melainabacteria
7	09b3aa9b3cca005c74d2eb980817bc14	TRks043M	0.639344262295082	GutRepeat	Gut	Yes	Bacteria	Actinobacteria	Coriobacteriia
151	704ede0c2bf81d1098f2a73b265732cc	TM173F	0.506196543899459	SalivaRepeat	Oral	Yes	Bacteria	Bacteroidetes	Flavobacteriia
149	704ede0c2bf81d1098f2a73b265732cc	Saliva-neg	0.500470527846693	Kit	Oral	Yes	Bacteria	Bacteroidetes	Flavobacteriia
200	7a5fbb54c86d610a348b5290dd7f8a35	TRks043M	0.483606557377049	GutRepeat	Gut	Yes	Bacteria	Firmicutes	Bacilli
71	2777bda7eba653f639b7616636e7ca9f	LF-TM050Saliva	0.482153619500435	SalivaRepeat	Oral	Yes	Bacteria	SR1 (Absconditabacteria)	candidate division SR1 bacterium taxon 345
147	704ede0c2bf81d1098f2a73b265732cc	Stool-neg	0.452165635411709	Kit	Gut	Yes	Bacteria	Bacteroidetes	Flavobacteriia
323	aa36b2cb5830be913a6f3fad42ff13d4	TM050M	0.436052926585988	SalivaRepeat	Oral	Yes	Bacteria	Tenericutes	Mollicutes
142	704ede0c2bf81d1098f2a73b265732cc	LF-TM173Saliva	0.407643312101911	SalivaRepeat	Oral	Yes	Bacteria	Bacteroidetes	Flavobacteriia
279	a1e73e5a2068dd9d668ce80ebbe16df7	Stool-neg	0.404569252736792	Kit	Gut	Yes	Bacteria	Proteobacteria	Epsilonproteobacteria
239	995c351e5325bbcd366d8df8416f1b11	LF-TM050Saliva	0.395098104868412	SalivaRepeat	Oral	Yes	Bacteria	Firmicutes	Erysipelotrichia
8	09b3aa9b3cca005c74d2eb980817bc14	LF-TM050Saliva	0.38393714145405	SalivaRepeat	Oral	Yes	Bacteria	Actinobacteria	Coriobacteriia
165	772c2a03ddc3b59c09cc2c793d55c97a	LF-TM173Saliva	0.380042462845011	SalivaRepeat	Oral	Yes	Bacteria	Saccharibacteria	Unknown Class
198	7a5fbb54c86d610a348b5290dd7f8a35	TRks057M	0.292530387854945	GutRepeat	Gut	Yes	Bacteria	Firmicutes	Bacilli
73	2777bda7eba653f639b7616636e7ca9f	LF-Negative	0.290135396518375	PCR	NA	Yes	Bacteria	SR1 (Absconditabacteria)	candidate division SR1 bacterium taxon 345
255	995c351e5325bbcd366d8df8416f1b11	TM173F	0.286917437598185	SalivaRepeat	Oral	Yes	Bacteria	Firmicutes	Erysipelotrichia
96	3b5f297ad40888932554a7587fe661ea	Saliva-neg	0.286594233895115	Kit	Oral	Yes	Bacteria	Bacteroidetes	Sphingobacteriia
10	09b3aa9b3cca005c74d2eb980817bc14	TM173F	0.284735555943446	SalivaRepeat	Oral	Yes	Bacteria	Actinobacteria	Coriobacteriia
136	6340b6e36cbd20a252a1c63e33a4b1fa	TRks057M	0.249659555152065	GutRepeat	Gut	Yes	Archaea	Euryarchaeota	Methanobacteria
65	253c42a844c3e952165c337fd791bbe6	TM050M	0.240976617323835	SalivaRepeat	Oral	Yes	Bacteria	Synergistetes	Synergistia
127	6340b6e36cbd20a252a1c63e33a4b1fa	LF-TRk057Stool	0.237163077849721	GutRepeat	Gut	Yes	Archaea	Euryarchaeota	Methanobacteria
399	eb36310701e85b427639773389b5dd33	LF-TRk057Stool	0.225869597952116	GutRepeat	Gut	Yes	Bacteria	Actinobacteria	Actinobacteria
117	58aceb3dfe8d7cf952be21020c154251	TM173F	0.219279106301274	SalivaRepeat	Oral	Yes	Bacteria	Spirochaetae	Spirochaetes
160	772c2a03ddc3b59c09cc2c793d55c97a	TM173F	0.210551579682318	SalivaRepeat	Oral	Yes	Bacteria	Saccharibacteria	Unknown Class
1	09b3aa9b3cca005c74d2eb980817bc14	LF-TRk034Saliva	0.208101537066799	SalivaRepeat	Oral	Yes	Bacteria	Actinobacteria	Coriobacteriia
246	995c351e5325bbcd366d8df8416f1b11	LF-TRk034Saliva	0.187497424485927	SalivaRepeat	Oral	Yes	Bacteria	Firmicutes	Erysipelotrichia
158	772c2a03ddc3b59c09cc2c793d55c97a	LF-TM050Saliva	0.180807607312663	SalivaRepeat	Oral	Yes	Bacteria	Saccharibacteria	Unknown Class
109	58aceb3dfe8d7cf952be21020c154251	LF-TRk034Saliva	0.175134956937405	SalivaRepeat	Oral	Yes	Bacteria	Spirochaetae	Spirochaetes
312	aa36b2cb5830be913a6f3fad42ff13d4	LF-TM050Saliva	0.174111029264046	SalivaRepeat	Oral	Yes	Bacteria	Tenericutes	Mollicutes
119	58aceb3dfe8d7cf952be21020c154251	Saliva-neg	0.1625459834032	Kit	Oral	Yes	Bacteria	Spirochaetae	Spirochaetes
281	a1e73e5a2068dd9d668ce80ebbe16df7	Saliva-neg	0.1625459834032	Kit	Oral	Yes	Bacteria	Proteobacteria	Epsilonproteobacteria
9	09b3aa9b3cca005c74d2eb980817bc14	TM050M	0.162416474679801	SalivaRepeat	Oral	Yes	Bacteria	Actinobacteria	Coriobacteriia
51	2039b554257d3caae357c9ce718ae9c0	TM050M	0.143879811808737	SalivaRepeat	Oral	Yes	Bacteria	Proteobacteria	Deltaproteobacteria
314	aa36b2cb5830be913a6f3fad42ff13d4	TRks057M	0.138699752862259	GutRepeat	Gut	Yes	Bacteria	Tenericutes	Mollicutes
118	58aceb3dfe8d7cf952be21020c154251	TRk034F	0.138412380545698	SalivaRepeat	Oral	Yes	Bacteria	Spirochaetae	Spirochaetes
251	995c351e5325bbcd366d8df8416f1b11	TM050M	0.135052829489183	SalivaRepeat	Oral	Yes	Bacteria	Firmicutes	Erysipelotrichia
68	253c42a844c3e952165c337fd791bbe6	TRk034F	0.12074271494412	SalivaRepeat	Oral	Yes	Bacteria	Synergistetes	Synergistia
64	253c42a844c3e952165c337fd791bbe6	LF-TM050Saliva	0.118306212192236	SalivaRepeat	Oral	Yes	Bacteria	Synergistetes	Synergistia
360	e22a176da4ec8e68c40a35830650e338	LF-TRk034Stool	0.118235561618918	GutRepeat	Gut	Yes	Bacteria	Proteobacteria	Betaproteobacteria
154	772c2a03ddc3b59c09cc2c793d55c97a	LF-TRk034Saliva	0.117443441710966	SalivaRepeat	Oral	Yes	Bacteria	Saccharibacteria	Unknown Class
103	58aceb3dfe8d7cf952be21020c154251	LF-TM173Saliva	0.116772823779193	SalivaRepeat	Oral	Yes	Bacteria	Spirochaetae	Spirochaetes
317	aa36b2cb5830be913a6f3fad42ff13d4	TRk034F	0.108962937876401	SalivaRepeat	Oral	Yes	Bacteria	Tenericutes	Mollicutes
156	772c2a03ddc3b59c09cc2c793d55c97a	Stool-neg	0.0951927653498334	Kit	Gut	Yes	Bacteria	Saccharibacteria	Unknown Class
199	7a5fbb54c86d610a348b5290dd7f8a35	TRks034F	0.0881506004035339	GutRepeat	Gut	Yes	Bacteria	Firmicutes	Bacilli
170	772c2a03ddc3b59c09cc2c793d55c97a	TM050M	0.0794428408759897	SalivaRepeat	Oral	Yes	Bacteria	Saccharibacteria	Unknown Class
54	253c42a844c3e952165c337fd791bbe6	LF-TRk034Saliva	0.0782956278073103	SalivaRepeat	Oral	Yes	Bacteria	Synergistetes	Synergistia
44	2039b554257d3caae357c9ce718ae9c0	LF-TM050Saliva	0.069197973169044	SalivaRepeat	Oral	Yes	Bacteria	Proteobacteria	Deltaproteobacteria
367	e22a176da4ec8e68c40a35830650e338	LF-TRk043Stool	0.0672370220954766	GutRepeat	Gut	Yes	Bacteria	Proteobacteria	Betaproteobacteria
308	aa36b2cb5830be913a6f3fad42ff13d4	LF-TRk034Saliva	0.0638727490007005	SalivaRepeat	Oral	Yes	Bacteria	Tenericutes	Mollicutes
41	2039b554257d3caae357c9ce718ae9c0	TRks034F	0.0626848713980685	GutRepeat	Gut	Yes	Bacteria	Proteobacteria	Deltaproteobacteria
250	995c351e5325bbcd366d8df8416f1b11	TRk034F	0.0544814689382003	SalivaRepeat	Oral	Yes	Bacteria	Firmicutes	Erysipelotrichia
404	eb36310701e85b427639773389b5dd33	TRks057M	0.0491753669238917	GutRepeat	Gut	Yes	Bacteria	Actinobacteria	Actinobacteria
224	901317f53d6621c036fdd0515452b953	LF-Mock	0.0469902730134862	QC	NA	Yes	Bacteria	Firmicutes	Negativicutes
40	2039b554257d3caae357c9ce718ae9c0	Saliva-neg	0.0406364958507999	Kit	Oral	Yes	Bacteria	Proteobacteria	Deltaproteobacteria
16	09b3aa9b3cca005c74d2eb980817bc14	TRk034F	0.0368118033366219	SalivaRepeat	Oral	Yes	Bacteria	Actinobacteria	Coriobacteriia
159	772c2a03ddc3b59c09cc2c793d55c97a	Saliva-neg	0.0363589699717683	Kit	Oral	Yes	Bacteria	Saccharibacteria	Unknown Class
364	e22a176da4ec8e68c40a35830650e338	LF-TRk057Stool	0.0338804396928173	GutRepeat	Gut	Yes	Bacteria	Proteobacteria	Betaproteobacteria
167	772c2a03ddc3b59c09cc2c793d55c97a	TRk034F	0.0338668590696921	SalivaRepeat	Oral	Yes	Bacteria	Saccharibacteria	Unknown Class
77	2777bda7eba653f639b7616636e7ca9f	Stool-neg	0.0317309217832778	Kit	Gut	Yes	Bacteria	SR1 (Absconditabacteria)	candidate division SR1 bacterium taxon 345
332	c24a7aaf7c8fd8f706d99b57c71876ca	LF-TRk043Stool	0.0243444390345691	GutRepeat	Gut	Yes	Bacteria	Fusobacteria	Fusobacteriia
322	aa36b2cb5830be913a6f3fad42ff13d4	LF-TRk057Stool	0.0150579731968077	GutRepeat	Gut	Yes	Bacteria	Tenericutes	Mollicutes
4	09b3aa9b3cca005c74d2eb980817bc14	LF-Mock	0.0117475682533716	QC	NA	Yes	Bacteria	Actinobacteria	Coriobacteriia
141	704ede0c2bf81d1098f2a73b265732cc	LF-TRk034Stool	0.011368804001819	GutRepeat	Gut	Yes	Bacteria	Bacteroidetes	Flavobacteriia
36	2039b554257d3caae357c9ce718ae9c0	LF-TRk057Stool	0.0112934798976058	GutRepeat	Gut	Yes	Bacteria	Proteobacteria	Deltaproteobacteria
310	aa36b2cb5830be913a6f3fad42ff13d4	TM173F	0.00545470413684762	SalivaRepeat	Oral	Yes	Bacteria	Tenericutes	Others
325	c24a7aaf7c8fd8f706d99b57c71876ca	LF-TRk034Stool	0.0045475216007276	GutRepeat	Gut	Yes	Bacteria	Fusobacteria	Others
173	77a450df7991ee2e8a59927ef7e1373a	LF-TM173Saliva	0.00424628450106157	SalivaRepeat	Oral	Yes	Bacteria	Deinococcus-Thermus	Others
289	a1e73e5a2068dd9d668ce80ebbe16df7	LF-TRk043Stool	0.0023185180032923	GutRepeat	Gut	Yes	Bacteria	Proteobacteria	Others
11	09b3aa9b3cca005c74d2eb980817bc14	Mock	0	QC	NA	Yes	Bacteria	Actinobacteria	Others
15	09b3aa9b3cca005c74d2eb980817bc14	LF-Negative	0	PCR	NA	Yes	Bacteria	Actinobacteria	Others
18	0f7f99129ae5aa6da41a2ec008486a26	Saliva-neg	0	Kit	Oral	Yes	Bacteria	Cyanobacteria	Others
20	0f7f99129ae5aa6da41a2ec008486a26	LF-TRk034Saliva	0	SalivaRepeat	Oral	Yes	Bacteria	Cyanobacteria	Others
21	0f7f99129ae5aa6da41a2ec008486a26	LF-TM050Saliva	0	SalivaRepeat	Oral	Yes	Bacteria	Cyanobacteria	Others
22	0f7f99129ae5aa6da41a2ec008486a26	LF-TRk057Stool	0	GutRepeat	Gut	Yes	Bacteria	Cyanobacteria	Others
23	0f7f99129ae5aa6da41a2ec008486a26	LF-Negative	0	PCR	NA	Yes	Bacteria	Cyanobacteria	Others
24	0f7f99129ae5aa6da41a2ec008486a26	LF-TRk043Stool	0	GutRepeat	Gut	Yes	Bacteria	Cyanobacteria	Others
25	0f7f99129ae5aa6da41a2ec008486a26	LF-Mock	0	QC	NA	Yes	Bacteria	Cyanobacteria	Others
26	0f7f99129ae5aa6da41a2ec008486a26	TRks034F	0	GutRepeat	Gut	Yes	Bacteria	Cyanobacteria	Others
27	0f7f99129ae5aa6da41a2ec008486a26	Stool-neg	0	Kit	Gut	Yes	Bacteria	Cyanobacteria	Others
28	0f7f99129ae5aa6da41a2ec008486a26	TRks043M	0	GutRepeat	Gut	Yes	Bacteria	Cyanobacteria	Others
29	0f7f99129ae5aa6da41a2ec008486a26	TRk034F	0	SalivaRepeat	Oral	Yes	Bacteria	Cyanobacteria	Others
30	0f7f99129ae5aa6da41a2ec008486a26	TM050M	0	SalivaRepeat	Oral	Yes	Bacteria	Cyanobacteria	Others
31	0f7f99129ae5aa6da41a2ec008486a26	LF-TM173Saliva	0	SalivaRepeat	Oral	Yes	Bacteria	Cyanobacteria	Others
32	0f7f99129ae5aa6da41a2ec008486a26	Mock	0	QC	NA	Yes	Bacteria	Cyanobacteria	Others
33	0f7f99129ae5aa6da41a2ec008486a26	TRks057M	0	GutRepeat	Gut	Yes	Bacteria	Cyanobacteria	Others
34	0f7f99129ae5aa6da41a2ec008486a26	TM173F	0	SalivaRepeat	Oral	Yes	Bacteria	Cyanobacteria	Others
35	2039b554257d3caae357c9ce718ae9c0	LF-TRk043Stool	0	GutRepeat	Gut	Yes	Bacteria	Proteobacteria	Others
37	2039b554257d3caae357c9ce718ae9c0	LF-TRk034Stool	0	GutRepeat	Gut	Yes	Bacteria	Proteobacteria	Others
38	2039b554257d3caae357c9ce718ae9c0	Stool-neg	0	Kit	Gut	Yes	Bacteria	Proteobacteria	Others
39	2039b554257d3caae357c9ce718ae9c0	LF-TRk034Saliva	0	SalivaRepeat	Oral	Yes	Bacteria	Proteobacteria	Others
42	2039b554257d3caae357c9ce718ae9c0	LF-TM173Saliva	0	SalivaRepeat	Oral	Yes	Bacteria	Proteobacteria	Others
43	2039b554257d3caae357c9ce718ae9c0	Mock	0	QC	NA	Yes	Bacteria	Proteobacteria	Others
45	2039b554257d3caae357c9ce718ae9c0	LF-Mock	0	QC	NA	Yes	Bacteria	Proteobacteria	Others
46	2039b554257d3caae357c9ce718ae9c0	TM173F	0	SalivaRepeat	Oral	Yes	Bacteria	Proteobacteria	Others
47	2039b554257d3caae357c9ce718ae9c0	LF-Negative	0	PCR	NA	Yes	Bacteria	Proteobacteria	Others
48	2039b554257d3caae357c9ce718ae9c0	TRks043M	0	GutRepeat	Gut	Yes	Bacteria	Proteobacteria	Others
49	2039b554257d3caae357c9ce718ae9c0	TRk034F	0	SalivaRepeat	Oral	Yes	Bacteria	Proteobacteria	Others
52	253c42a844c3e952165c337fd791bbe6	LF-TRk057Stool	0	GutRepeat	Gut	Yes	Bacteria	Synergistetes	Others
53	253c42a844c3e952165c337fd791bbe6	LF-TM173Saliva	0	SalivaRepeat	Oral	Yes	Bacteria	Synergistetes	Others
55	253c42a844c3e952165c337fd791bbe6	LF-TRk043Stool	0	GutRepeat	Gut	Yes	Bacteria	Synergistetes	Others
56	253c42a844c3e952165c337fd791bbe6	LF-Mock	0	QC	NA	Yes	Bacteria	Synergistetes	Others
57	253c42a844c3e952165c337fd791bbe6	LF-TRk034Stool	0	GutRepeat	Gut	Yes	Bacteria	Synergistetes	Others
58	253c42a844c3e952165c337fd791bbe6	Stool-neg	0	Kit	Gut	Yes	Bacteria	Synergistetes	Others
59	253c42a844c3e952165c337fd791bbe6	TRks043M	0	GutRepeat	Gut	Yes	Bacteria	Synergistetes	Others
60	253c42a844c3e952165c337fd791bbe6	Saliva-neg	0	Kit	Oral	Yes	Bacteria	Synergistetes	Others
61	253c42a844c3e952165c337fd791bbe6	TRks034F	0	GutRepeat	Gut	Yes	Bacteria	Synergistetes	Others
62	253c42a844c3e952165c337fd791bbe6	TM173F	0	SalivaRepeat	Oral	Yes	Bacteria	Synergistetes	Others
63	253c42a844c3e952165c337fd791bbe6	Mock	0	QC	NA	Yes	Bacteria	Synergistetes	Others
66	253c42a844c3e952165c337fd791bbe6	TRks057M	0	GutRepeat	Gut	Yes	Bacteria	Synergistetes	Others
67	253c42a844c3e952165c337fd791bbe6	LF-Negative	0	PCR	NA	Yes	Bacteria	Synergistetes	Others
69	2777bda7eba653f639b7616636e7ca9f	LF-TRk034Stool	0	GutRepeat	Gut	Yes	Bacteria	SR1 (Absconditabacteria)	Others
70	2777bda7eba653f639b7616636e7ca9f	TRks043M	0	GutRepeat	Gut	Yes	Bacteria	SR1 (Absconditabacteria)	Others
72	2777bda7eba653f639b7616636e7ca9f	LF-TM173Saliva	0	SalivaRepeat	Oral	Yes	Bacteria	SR1 (Absconditabacteria)	Others
74	2777bda7eba653f639b7616636e7ca9f	LF-TRk034Saliva	0	SalivaRepeat	Oral	Yes	Bacteria	SR1 (Absconditabacteria)	Others
75	2777bda7eba653f639b7616636e7ca9f	LF-Mock	0	QC	NA	Yes	Bacteria	SR1 (Absconditabacteria)	Others
76	2777bda7eba653f639b7616636e7ca9f	LF-TRk057Stool	0	GutRepeat	Gut	Yes	Bacteria	SR1 (Absconditabacteria)	Others
78	2777bda7eba653f639b7616636e7ca9f	Mock	0	QC	NA	Yes	Bacteria	SR1 (Absconditabacteria)	Others
79	2777bda7eba653f639b7616636e7ca9f	TRk034F	0	SalivaRepeat	Oral	Yes	Bacteria	SR1 (Absconditabacteria)	Others
80	2777bda7eba653f639b7616636e7ca9f	TRks057M	0	GutRepeat	Gut	Yes	Bacteria	SR1 (Absconditabacteria)	Others
81	2777bda7eba653f639b7616636e7ca9f	TRks034F	0	GutRepeat	Gut	Yes	Bacteria	SR1 (Absconditabacteria)	Others
82	2777bda7eba653f639b7616636e7ca9f	TM173F	0	SalivaRepeat	Oral	Yes	Bacteria	SR1 (Absconditabacteria)	Others
83	2777bda7eba653f639b7616636e7ca9f	LF-TRk043Stool	0	GutRepeat	Gut	Yes	Bacteria	SR1 (Absconditabacteria)	Others
84	2777bda7eba653f639b7616636e7ca9f	TM050M	0	SalivaRepeat	Oral	Yes	Bacteria	SR1 (Absconditabacteria)	Others
85	2777bda7eba653f639b7616636e7ca9f	Saliva-neg	0	Kit	Oral	Yes	Bacteria	SR1 (Absconditabacteria)	Others
86	3b5f297ad40888932554a7587fe661ea	LF-TRk034Stool	0	GutRepeat	Gut	Yes	Bacteria	Bacteroidetes	Others
87	3b5f297ad40888932554a7587fe661ea	Mock	0	QC	NA	Yes	Bacteria	Bacteroidetes	Others
88	3b5f297ad40888932554a7587fe661ea	LF-TRk034Saliva	0	SalivaRepeat	Oral	Yes	Bacteria	Bacteroidetes	Others
89	3b5f297ad40888932554a7587fe661ea	LF-TM050Saliva	0	SalivaRepeat	Oral	Yes	Bacteria	Bacteroidetes	Others
90	3b5f297ad40888932554a7587fe661ea	LF-TM173Saliva	0	SalivaRepeat	Oral	Yes	Bacteria	Bacteroidetes	Others
91	3b5f297ad40888932554a7587fe661ea	LF-Negative	0	PCR	NA	Yes	Bacteria	Bacteroidetes	Others
92	3b5f297ad40888932554a7587fe661ea	TRks057M	0	GutRepeat	Gut	Yes	Bacteria	Bacteroidetes	Others
93	3b5f297ad40888932554a7587fe661ea	Stool-neg	0	Kit	Gut	Yes	Bacteria	Bacteroidetes	Others
94	3b5f297ad40888932554a7587fe661ea	TRks043M	0	GutRepeat	Gut	Yes	Bacteria	Bacteroidetes	Others
95	3b5f297ad40888932554a7587fe661ea	LF-Mock	0	QC	NA	Yes	Bacteria	Bacteroidetes	Others
97	3b5f297ad40888932554a7587fe661ea	TRks034F	0	GutRepeat	Gut	Yes	Bacteria	Bacteroidetes	Others
98	3b5f297ad40888932554a7587fe661ea	TM173F	0	SalivaRepeat	Oral	Yes	Bacteria	Bacteroidetes	Others
99	3b5f297ad40888932554a7587fe661ea	TRk034F	0	SalivaRepeat	Oral	Yes	Bacteria	Bacteroidetes	Others
100	3b5f297ad40888932554a7587fe661ea	TM050M	0	SalivaRepeat	Oral	Yes	Bacteria	Bacteroidetes	Others
101	3b5f297ad40888932554a7587fe661ea	LF-TRk057Stool	0	GutRepeat	Gut	Yes	Bacteria	Bacteroidetes	Others
102	3b5f297ad40888932554a7587fe661ea	LF-TRk043Stool	0	GutRepeat	Gut	Yes	Bacteria	Bacteroidetes	Others
104	58aceb3dfe8d7cf952be21020c154251	TRks043M	0	GutRepeat	Gut	Yes	Bacteria	Spirochaetae	Others
105	58aceb3dfe8d7cf952be21020c154251	LF-Mock	0	QC	NA	Yes	Bacteria	Spirochaetae	Others
106	58aceb3dfe8d7cf952be21020c154251	LF-TRk034Stool	0	GutRepeat	Gut	Yes	Bacteria	Spirochaetae	Others
107	58aceb3dfe8d7cf952be21020c154251	TRks034F	0	GutRepeat	Gut	Yes	Bacteria	Spirochaetae	Others
108	58aceb3dfe8d7cf952be21020c154251	Mock	0	QC	NA	Yes	Bacteria	Spirochaetae	Others
111	58aceb3dfe8d7cf952be21020c154251	LF-TRk057Stool	0	GutRepeat	Gut	Yes	Bacteria	Spirochaetae	Others
112	58aceb3dfe8d7cf952be21020c154251	LF-Negative	0	PCR	NA	Yes	Bacteria	Spirochaetae	Others
113	58aceb3dfe8d7cf952be21020c154251	LF-TRk043Stool	0	GutRepeat	Gut	Yes	Bacteria	Spirochaetae	Others
115	58aceb3dfe8d7cf952be21020c154251	TRks057M	0	GutRepeat	Gut	Yes	Bacteria	Spirochaetae	Others
116	58aceb3dfe8d7cf952be21020c154251	Stool-neg	0	Kit	Gut	Yes	Bacteria	Spirochaetae	Others
120	6340b6e36cbd20a252a1c63e33a4b1fa	LF-Mock	0	QC	NA	Yes	Archaea	Euryarchaeota	Others
121	6340b6e36cbd20a252a1c63e33a4b1fa	TRks034F	0	GutRepeat	Gut	Yes	Archaea	Euryarchaeota	Others
122	6340b6e36cbd20a252a1c63e33a4b1fa	Saliva-neg	0	Kit	Oral	Yes	Archaea	Euryarchaeota	Others
123	6340b6e36cbd20a252a1c63e33a4b1fa	LF-TRk034Saliva	0	SalivaRepeat	Oral	Yes	Archaea	Euryarchaeota	Others
124	6340b6e36cbd20a252a1c63e33a4b1fa	TRk034F	0	SalivaRepeat	Oral	Yes	Archaea	Euryarchaeota	Others
125	6340b6e36cbd20a252a1c63e33a4b1fa	Mock	0	QC	NA	Yes	Archaea	Euryarchaeota	Others
126	6340b6e36cbd20a252a1c63e33a4b1fa	TM173F	0	SalivaRepeat	Oral	Yes	Archaea	Euryarchaeota	Others
128	6340b6e36cbd20a252a1c63e33a4b1fa	LF-TM050Saliva	0	SalivaRepeat	Oral	Yes	Archaea	Euryarchaeota	Others
129	6340b6e36cbd20a252a1c63e33a4b1fa	TM050M	0	SalivaRepeat	Oral	Yes	Archaea	Euryarchaeota	Others
130	6340b6e36cbd20a252a1c63e33a4b1fa	LF-TRk043Stool	0	GutRepeat	Gut	Yes	Archaea	Euryarchaeota	Others
131	6340b6e36cbd20a252a1c63e33a4b1fa	LF-Negative	0	PCR	NA	Yes	Archaea	Euryarchaeota	Others
132	6340b6e36cbd20a252a1c63e33a4b1fa	TRks043M	0	GutRepeat	Gut	Yes	Archaea	Euryarchaeota	Others
133	6340b6e36cbd20a252a1c63e33a4b1fa	Stool-neg	0	Kit	Gut	Yes	Archaea	Euryarchaeota	Others
134	6340b6e36cbd20a252a1c63e33a4b1fa	LF-TRk034Stool	0	GutRepeat	Gut	Yes	Archaea	Euryarchaeota	Others
135	6340b6e36cbd20a252a1c63e33a4b1fa	LF-TM173Saliva	0	SalivaRepeat	Oral	Yes	Archaea	Euryarchaeota	Others
138	704ede0c2bf81d1098f2a73b265732cc	LF-Mock	0	QC	NA	Yes	Bacteria	Bacteroidetes	Others
139	704ede0c2bf81d1098f2a73b265732cc	Mock	0	QC	NA	Yes	Bacteria	Bacteroidetes	Others
143	704ede0c2bf81d1098f2a73b265732cc	LF-Negative	0	PCR	NA	Yes	Bacteria	Bacteroidetes	Others
144	704ede0c2bf81d1098f2a73b265732cc	LF-TRk043Stool	0	GutRepeat	Gut	Yes	Bacteria	Bacteroidetes	Others
146	704ede0c2bf81d1098f2a73b265732cc	TRks057M	0	GutRepeat	Gut	Yes	Bacteria	Bacteroidetes	Others
148	704ede0c2bf81d1098f2a73b265732cc	TRks043M	0	GutRepeat	Gut	Yes	Bacteria	Bacteroidetes	Others
150	704ede0c2bf81d1098f2a73b265732cc	TRks034F	0	GutRepeat	Gut	Yes	Bacteria	Bacteroidetes	Others
153	704ede0c2bf81d1098f2a73b265732cc	LF-TRk057Stool	0	GutRepeat	Gut	Yes	Bacteria	Bacteroidetes	Others
155	772c2a03ddc3b59c09cc2c793d55c97a	LF-TRk034Stool	0	GutRepeat	Gut	Yes	Bacteria	Saccharibacteria	Others
157	772c2a03ddc3b59c09cc2c793d55c97a	Mock	0	QC	NA	Yes	Bacteria	Saccharibacteria	Others
161	772c2a03ddc3b59c09cc2c793d55c97a	LF-Negative	0	PCR	NA	Yes	Bacteria	Saccharibacteria	Others
162	772c2a03ddc3b59c09cc2c793d55c97a	LF-TRk043Stool	0	GutRepeat	Gut	Yes	Bacteria	Saccharibacteria	Others
163	772c2a03ddc3b59c09cc2c793d55c97a	LF-Mock	0	QC	NA	Yes	Bacteria	Saccharibacteria	Others
164	772c2a03ddc3b59c09cc2c793d55c97a	TRks057M	0	GutRepeat	Gut	Yes	Bacteria	Saccharibacteria	Others
166	772c2a03ddc3b59c09cc2c793d55c97a	TRks043M	0	GutRepeat	Gut	Yes	Bacteria	Saccharibacteria	Others
168	772c2a03ddc3b59c09cc2c793d55c97a	LF-TRk057Stool	0	GutRepeat	Gut	Yes	Bacteria	Saccharibacteria	Others
169	772c2a03ddc3b59c09cc2c793d55c97a	TRks034F	0	GutRepeat	Gut	Yes	Bacteria	Saccharibacteria	Others
171	77a450df7991ee2e8a59927ef7e1373a	LF-TRk034Stool	0	GutRepeat	Gut	Yes	Bacteria	Deinococcus-Thermus	Others
174	77a450df7991ee2e8a59927ef7e1373a	LF-Negative	0	PCR	NA	Yes	Bacteria	Deinococcus-Thermus	Others
175	77a450df7991ee2e8a59927ef7e1373a	TRks043M	0	GutRepeat	Gut	Yes	Bacteria	Deinococcus-Thermus	Others
176	77a450df7991ee2e8a59927ef7e1373a	LF-TRk034Saliva	0	SalivaRepeat	Oral	Yes	Bacteria	Deinococcus-Thermus	Others
177	77a450df7991ee2e8a59927ef7e1373a	TRks057M	0	GutRepeat	Gut	Yes	Bacteria	Deinococcus-Thermus	Others
178	77a450df7991ee2e8a59927ef7e1373a	TRks034F	0	GutRepeat	Gut	Yes	Bacteria	Deinococcus-Thermus	Others
179	77a450df7991ee2e8a59927ef7e1373a	Mock	0	QC	NA	Yes	Bacteria	Deinococcus-Thermus	Others
180	77a450df7991ee2e8a59927ef7e1373a	TRk034F	0	SalivaRepeat	Oral	Yes	Bacteria	Deinococcus-Thermus	Others
181	77a450df7991ee2e8a59927ef7e1373a	LF-TM050Saliva	0	SalivaRepeat	Oral	Yes	Bacteria	Deinococcus-Thermus	Others
182	77a450df7991ee2e8a59927ef7e1373a	LF-TRk057Stool	0	GutRepeat	Gut	Yes	Bacteria	Deinococcus-Thermus	Others
183	77a450df7991ee2e8a59927ef7e1373a	TM173F	0	SalivaRepeat	Oral	Yes	Bacteria	Deinococcus-Thermus	Others
184	77a450df7991ee2e8a59927ef7e1373a	LF-TRk043Stool	0	GutRepeat	Gut	Yes	Bacteria	Deinococcus-Thermus	Others
185	77a450df7991ee2e8a59927ef7e1373a	TM050M	0	SalivaRepeat	Oral	Yes	Bacteria	Deinococcus-Thermus	Others
186	77a450df7991ee2e8a59927ef7e1373a	Saliva-neg	0	Kit	Oral	Yes	Bacteria	Deinococcus-Thermus	Others
187	77a450df7991ee2e8a59927ef7e1373a	Stool-neg	0	Kit	Gut	Yes	Bacteria	Deinococcus-Thermus	Others
223	901317f53d6621c036fdd0515452b953	Mock	0	QC	NA	Yes	Bacteria	Firmicutes	Others
242	995c351e5325bbcd366d8df8416f1b11	LF-Mock	0	QC	NA	Yes	Bacteria	Firmicutes	Others
245	995c351e5325bbcd366d8df8416f1b11	Mock	0	QC	NA	Yes	Bacteria	Firmicutes	Others
249	995c351e5325bbcd366d8df8416f1b11	LF-Negative	0	PCR	NA	Yes	Bacteria	Firmicutes	Others
260	9a859acb7cca8cfa9d67959b25e76aab	LF-Negative	0	PCR	NA	Yes	Bacteria	Firmicutes	Others
269	9a859acb7cca8cfa9d67959b25e76aab	Mock	0	QC	NA	Yes	Bacteria	Firmicutes	Others
273	a1e73e5a2068dd9d668ce80ebbe16df7	LF-Mock	0	QC	NA	Yes	Bacteria	Proteobacteria	Others
278	a1e73e5a2068dd9d668ce80ebbe16df7	LF-TRk034Stool	0	GutRepeat	Gut	Yes	Bacteria	Proteobacteria	Others
280	a1e73e5a2068dd9d668ce80ebbe16df7	TRks043M	0	GutRepeat	Gut	Yes	Bacteria	Proteobacteria	Others
282	a1e73e5a2068dd9d668ce80ebbe16df7	TRks034F	0	GutRepeat	Gut	Yes	Bacteria	Proteobacteria	Others
284	a1e73e5a2068dd9d668ce80ebbe16df7	Mock	0	QC	NA	Yes	Bacteria	Proteobacteria	Others
286	a1e73e5a2068dd9d668ce80ebbe16df7	LF-TRk057Stool	0	GutRepeat	Gut	Yes	Bacteria	Proteobacteria	Others
287	a1e73e5a2068dd9d668ce80ebbe16df7	TRks057M	0	GutRepeat	Gut	Yes	Bacteria	Proteobacteria	Others
288	a1e73e5a2068dd9d668ce80ebbe16df7	LF-Negative	0	PCR	NA	Yes	Bacteria	Proteobacteria	Others
307	aa36b2cb5830be913a6f3fad42ff13d4	Mock	0	QC	NA	Yes	Bacteria	Tenericutes	Others
309	aa36b2cb5830be913a6f3fad42ff13d4	LF-TRk034Stool	0	GutRepeat	Gut	Yes	Bacteria	Tenericutes	Others
311	aa36b2cb5830be913a6f3fad42ff13d4	LF-Negative	0	PCR	NA	Yes	Bacteria	Tenericutes	Others
313	aa36b2cb5830be913a6f3fad42ff13d4	LF-Mock	0	QC	NA	Yes	Bacteria	Tenericutes	Others
315	aa36b2cb5830be913a6f3fad42ff13d4	Stool-neg	0	Kit	Gut	Yes	Bacteria	Tenericutes	Others
316	aa36b2cb5830be913a6f3fad42ff13d4	TRks043M	0	GutRepeat	Gut	Yes	Bacteria	Tenericutes	Others
318	aa36b2cb5830be913a6f3fad42ff13d4	Saliva-neg	0	Kit	Oral	Yes	Bacteria	Tenericutes	Others
319	aa36b2cb5830be913a6f3fad42ff13d4	LF-TM173Saliva	0	SalivaRepeat	Oral	Yes	Bacteria	Tenericutes	Others
320	aa36b2cb5830be913a6f3fad42ff13d4	TRks034F	0	GutRepeat	Gut	Yes	Bacteria	Tenericutes	Others
321	aa36b2cb5830be913a6f3fad42ff13d4	LF-TRk043Stool	0	GutRepeat	Gut	Yes	Bacteria	Tenericutes	Others
324	c24a7aaf7c8fd8f706d99b57c71876ca	LF-TRk057Stool	0	GutRepeat	Gut	Yes	Bacteria	Fusobacteria	Others
329	c24a7aaf7c8fd8f706d99b57c71876ca	LF-Mock	0	QC	NA	Yes	Bacteria	Fusobacteria	Others
331	c24a7aaf7c8fd8f706d99b57c71876ca	Mock	0	QC	NA	Yes	Bacteria	Fusobacteria	Others
334	c24a7aaf7c8fd8f706d99b57c71876ca	TRks057M	0	GutRepeat	Gut	Yes	Bacteria	Fusobacteria	Others
336	c24a7aaf7c8fd8f706d99b57c71876ca	TRks043M	0	GutRepeat	Gut	Yes	Bacteria	Fusobacteria	Others
338	c24a7aaf7c8fd8f706d99b57c71876ca	TRks034F	0	GutRepeat	Gut	Yes	Bacteria	Fusobacteria	Others
341	c8d9e85f2a1b956f6c46b0718719cae8	Stool-neg	0	Kit	Gut	Yes	Bacteria	Lentisphaerae	Others
343	c8d9e85f2a1b956f6c46b0718719cae8	LF-Mock	0	QC	NA	Yes	Bacteria	Lentisphaerae	Others
344	c8d9e85f2a1b956f6c46b0718719cae8	Saliva-neg	0	Kit	Oral	Yes	Bacteria	Lentisphaerae	Others
345	c8d9e85f2a1b956f6c46b0718719cae8	LF-TM173Saliva	0	SalivaRepeat	Oral	Yes	Bacteria	Lentisphaerae	Others
346	c8d9e85f2a1b956f6c46b0718719cae8	Mock	0	QC	NA	Yes	Bacteria	Lentisphaerae	Others
347	c8d9e85f2a1b956f6c46b0718719cae8	TRk034F	0	SalivaRepeat	Oral	Yes	Bacteria	Lentisphaerae	Others
348	c8d9e85f2a1b956f6c46b0718719cae8	LF-TM050Saliva	0	SalivaRepeat	Oral	Yes	Bacteria	Lentisphaerae	Others
349	c8d9e85f2a1b956f6c46b0718719cae8	LF-TRk057Stool	0	GutRepeat	Gut	Yes	Bacteria	Lentisphaerae	Others
350	c8d9e85f2a1b956f6c46b0718719cae8	LF-Negative	0	PCR	NA	Yes	Bacteria	Lentisphaerae	Others
351	c8d9e85f2a1b956f6c46b0718719cae8	LF-TRk043Stool	0	GutRepeat	Gut	Yes	Bacteria	Lentisphaerae	Others
352	c8d9e85f2a1b956f6c46b0718719cae8	TM050M	0	SalivaRepeat	Oral	Yes	Bacteria	Lentisphaerae	Others
353	c8d9e85f2a1b956f6c46b0718719cae8	LF-TRk034Stool	0	GutRepeat	Gut	Yes	Bacteria	Lentisphaerae	Others
354	c8d9e85f2a1b956f6c46b0718719cae8	TRks034F	0	GutRepeat	Gut	Yes	Bacteria	Lentisphaerae	Others
355	c8d9e85f2a1b956f6c46b0718719cae8	TM173F	0	SalivaRepeat	Oral	Yes	Bacteria	Lentisphaerae	Others
356	c8d9e85f2a1b956f6c46b0718719cae8	LF-TRk034Saliva	0	SalivaRepeat	Oral	Yes	Bacteria	Lentisphaerae	Others
357	c8d9e85f2a1b956f6c46b0718719cae8	TRks057M	0	GutRepeat	Gut	Yes	Bacteria	Lentisphaerae	Others
375	e3d41180a8c423546441b02f91a64bf8	LF-TRk034Stool	0	GutRepeat	Gut	Yes	Bacteria	Elusimicrobia	Others
376	e3d41180a8c423546441b02f91a64bf8	Stool-neg	0	Kit	Gut	Yes	Bacteria	Elusimicrobia	Others
377	e3d41180a8c423546441b02f91a64bf8	Mock	0	QC	NA	Yes	Bacteria	Elusimicrobia	Others
378	e3d41180a8c423546441b02f91a64bf8	LF-TM050Saliva	0	SalivaRepeat	Oral	Yes	Bacteria	Elusimicrobia	Others
379	e3d41180a8c423546441b02f91a64bf8	LF-Mock	0	QC	NA	Yes	Bacteria	Elusimicrobia	Others
381	e3d41180a8c423546441b02f91a64bf8	LF-TM173Saliva	0	SalivaRepeat	Oral	Yes	Bacteria	Elusimicrobia	Others
382	e3d41180a8c423546441b02f91a64bf8	LF-TRk043Stool	0	GutRepeat	Gut	Yes	Bacteria	Elusimicrobia	Others
383	e3d41180a8c423546441b02f91a64bf8	LF-TRk034Saliva	0	SalivaRepeat	Oral	Yes	Bacteria	Elusimicrobia	Others
384	e3d41180a8c423546441b02f91a64bf8	Saliva-neg	0	Kit	Oral	Yes	Bacteria	Elusimicrobia	Others
385	e3d41180a8c423546441b02f91a64bf8	TM173F	0	SalivaRepeat	Oral	Yes	Bacteria	Elusimicrobia	Others
386	e3d41180a8c423546441b02f91a64bf8	LF-Negative	0	PCR	NA	Yes	Bacteria	Elusimicrobia	Others
387	e3d41180a8c423546441b02f91a64bf8	TRk034F	0	SalivaRepeat	Oral	Yes	Bacteria	Elusimicrobia	Others
388	e3d41180a8c423546441b02f91a64bf8	LF-TRk057Stool	0	GutRepeat	Gut	Yes	Bacteria	Elusimicrobia	Others
389	e3d41180a8c423546441b02f91a64bf8	TRks034F	0	GutRepeat	Gut	Yes	Bacteria	Elusimicrobia	Others
390	e3d41180a8c423546441b02f91a64bf8	TRks043M	0	GutRepeat	Gut	Yes	Bacteria	Elusimicrobia	Others
391	e3d41180a8c423546441b02f91a64bf8	TM050M	0	SalivaRepeat	Oral	Yes	Bacteria	Elusimicrobia	Others
